# Supplementary material for: Functional and Structural Insights into the Human PPARα/δ/γ Targeting Preferences of Anti-NASH Investigational Drugs, Lanifibranor, Seladelpar, and Elafibranor
Source: Antioxidants (Basel). 2023 Jul 29;12(8):1523. doi: 10.3390/antiox12081523 (PMC10451623; doi:10.3390/antiox12081523)
Supplement: Supplementary file 1 [file antioxidants-12-01523-s001.zip]

Archive with 2 entries (2 files):
- Supproting Information.pdf
- Table S2.xlsx
