# Supplementary material for: Functional and Structural Insights into the Human PPARα/δ/γ Targeting Preferences of Anti-NASH Investigational Drugs, Lanifibranor, Seladelpar, and Elafibranor
Source: Antioxidants (Basel). 2023 Jul 29;12(8):1523. doi: 10.3390/antiox12081523 (PMC10451623; doi:10.3390/antiox12081523)
Supplement: Supplementary file 1 [file antioxidants-12-01523-s001.zip › Table S2.xlsx]

## Sheet: Table S2
Table S2. All PPAR alpha/delta/gamma-LBD amino acids that have ≤4.5 Å proximity distances from lanifibranor, seladelpar, and elafibranor, and the MolDock scores of their molecular interactions
alpha-helix or beta-sheet No.	Localization		PPARalpha-Lanifibranor			PPARalpha-Seladelpar			PPARalpha-Elafibranor				PPARdelta-Lanifibranor			PPARdelta-Seladelpar				PPARgamma-Lanifibranor			PPARgamma-Seladelpar			Description
			AA	Distance (Å)	MolDock score	AA	Distance (Å)	MolDock score	AA	Distance (Å)	MolDock score		AA	Distance (Å)	MolDock score	AA	Distance (Å)	MolDock score		AA	Distance (Å)	MolDock score	AA	Distance (Å)	MolDock score
S1	Arm II					Ile241	3.6	-3.04809	Ile241	4.5	-0.791548					Ile213	4.5	-1.28
H2'	Arm II					Leu247	3.7	-1.97865															Leu255	4.1	-1.47473	Specifically stabilized by seladelpar
H2'	Arm II					Ala250	4.1	-4.16566															Glu259	3.2	-5.43777	Specifically stabilized by seladelpar
H2'	Arm II					Glu251	3.8	-4.65082
H2'	Arm II					Leu254	3.8	-2.3613
H2'	Arm II	Arm X				Val255	3.3	-3.01904								Trp228	2.9	-1.56416					Phe264	3.2	-19.0113	Specifically stabilized by seladelpar
loop (H2'/H3)	Arm X																						His266	3.7	-6.01995
loop (H2'/H3)	Arm II																						Ile267	4.4	-0.662177
H3	Center		Glu269	4.2	-0.74															Ala278	4.4	-0.706966
H3	Arm II																						Arg280	3.4	-7.67058
H3	Arm II	Center	Ile272	3.9	-5.46479	Ile272	4.1	-6.20527	Ile272	3.9	-4.50253		Val245	3.5	-4.37138	Val245	3.7	-9.23011		Ile281	3.6	-4.34538	Ile281	3.4	-15.9749	Stabilized by all three drugs
H3	Center		Phe273	3.3	-17.1645	Phe273	4.2	-3.16186	Phe273	3.4	-6.51441		Phe246	3.7	-15.417	Phe246	3.5	-4.51187		Phe282	3.5	-18.3293	Phe282		-0.32	Highly stabilized by lanifibranor
H3	Arm II					Cys275	3.6	-12.0906	Cys275	4.2	-6.09842					Arg248	3.3	-8.99165					Gly284	3.1	-8.1108
H3	Center		Cys276	3.1	-24.4372	Cys276	2.9	-29.0069	Cys276	3.1	-22.3667		Cys249	3.6	-19.3346	Cys249	3.5	-19.1397		Cys285	3.6	-22.8503	Cys285	3.7	-18.6591	Stabilized by all three drugs
H3	Arm I	Center	Gln277	3.3	-9.90309	Gln277	4.1	-4.53057	Gln277	3.3	-7.17637		Gln250	3.9	-5.77337	Gln250	4.3	-3.58606		Gln286	3.9	-6.15661
H3	Arm III	Center	Thr279	2.9	-6.14903	Thr279	3.8	-5.04774	Thr279	3.9	-4.29439		Thr252	3.2	-4.47384					Arg288	3.2	-5.59806	Arg288	3.3	-14.2905
H3	Center		Ser280	3	-8.17135	Ser280	2.6	-6.34069	Ser280	2.9	-7.04903		Thr253	3.5	-9.08835	Thr253	3.1	-5.69913		Ser289	3.4	-8.0066	Ser289	3.1	-4.60927	One of the four consensus amino acids that interacts with the carboxylic residue of the ligand
H5	Center		Tyr314	2.6	-2.4	Tyr314	2.6	-8.21806	Tyr314	2.6	-8.76995		His287	3.4	-4.67	His287	2.8	-3.88036		His323	2.9	-3.86592				One of the four consensus amino acids that interacts with the carboxylic residue of the ligand
H5	Center		Ile317	4.2	-1.22				Ile317	4.4	-0.811535		Ile290	4.2	-1.19028					Ile326	4.1	-1.80022	Ile326	3.9	-2.67225
H5	Center		Phe318	3.6	-2.94466	Phe318	4.5	-3.21602	Phe318	3.6	-4.47623		Phe291	3.2	-3.46335	Phe291	3.9	-4.29404		Tyr327	3.2	-6.43485	Tyr327	3.6	-4.31715	Stabilized by all three drugs
H5	Center		Leu321	3.9	-7.16786	Leu321	3.6	-3.18592	Leu321	4.3	-2.82706		Leu294	3.5	-9.84727	Leu294	3.1	-3.86699		Leu330	3.7	-8.58682	Leu330	3.7	-7.59015	Stabilized by all three drugs
H5	Arm III												Ile297	3.8	-1.86488								Leu333	4.2	-0.472572
loop (H5/S2)	Arm II															Val298	4.2	-0.820726
S2	Arm II	Center	Met330	3.8	-3.12494	Met330	3.6	-4.70579	Met330	3.2	-3.77299		Leu303	3.4	-2.42	Leu303	3.4	-11.3858
S2	Arm II																			Leu340	4.4	-0.730839	Leu340	4.1	-2.56321
S2	Arm II		Val332	4.3	-1.62307	Val332	3.9	-13.706	Val332	3.3	-10.458					Val305	3.7	-6.2547		Ile341	4.5	-0.771324	Ile341	3.2	-16.23
loop (S2/S3)	Arm X					Aal333	4.1	-3.57621															Ser342	2.9	-6.98189	Specifically stabilized by seladelpar
loop (S2/S3)	Arm III																						Glu343	4	-1.23052
S3	Arm II					Ile339	4.2	-3.25569	Ile339	4	-4.11751					Val312	3	-6.0932					Met348	4.2	-1.56642
H6	Arm II	Center				Leu344	3	-1.89779					Leu317	4.4	-2.13945	Leu317	3.8	-4.98491		Leu353	4.3	-1.56138
loop (H6/H7)	Center		Leu347	4.1	-0.5								Leu320	3.3	-0.74658					Leu356	3.5	-0.606944				Specifically stabilized by lanifibranor
loop (H6/H7)	Arm I	Center	Phe351	3.9	-4.46								Phe324	3.7	-5.23683					Phe360	3.6	-5.38107				Specifically stabilized by lanifibranor
H7	Center		Ile354	3.9	-10.98	Ile354	3.8	-0.880615	Ile354	3.4	-4.27449		Ile327	3.4	-18.6113	Ile327	3.7	-5.89506		Phe363	3.3	-22.5652				Highly stabilized by lanifibranor
H7	Center		Met355	3.2	-7.1	Met355	3.5	-7.47901	Met355	3.5	-5.59913		Ile328	3.2	-13.6754	Ile328	3.2	-14.3269		Met364	3.4	-11.8826	Met364	3.8	-3.91604
H7	Center												Lys331	3.3	-5.46356	Lys331	3.8	-7.99636		Lys367	3.3	-4.24925	Lys367		-3.13304
H7	Arm II															Phe332	3.2	-5.53367
H11	Center		His440	4	-6.19	His440	2.9	-6.10438	His440	2.8	-8.22567		His413	3	-11.3393	His413	2.4	-10.5022		His449	2.7	-12.0299	His449	3.7	-6.01841	One of the four consensus amino acids that interacts with the carboxylic residue of the ligand
H11	Center					Val444	3.8	-1.59305	Val444	3.9	-2.94821		Met417	3.5	-5.86721	Met417	3.4	-6.93392		Leu453	3.6	-2.93942
loop (H11/H12)	Arm I	Center							Leu456	4.5	-0.729584									Leu465	4.2	-1.71262
H12	Arm I		Leu460	3.2	-4.77591	Leu460	3.7	-1.84413	Leu460	3.7	-3.23628		Leu433	3.5	-4.68244	Leu433	3.6	-3.90746		Leu469	3.4	-4.76699
H12	Center		Tyr464	2.9	-6.30987	Tyr464	2.5	-4.24828	Tyr464	2.3	-4.657		Tyr437	2.6	-2.79222	Tyr437	2.7	-7.20436		Tyr473	2.3	-3.48391	Tyr473	4.4	0	One of the four consensus amino acids that interacts with the carboxylic residue of the ligand
				Distance (Å)	MolDock score
				4.5	0
				4.4	-1
				4.3	-2
				4.2	-3
				4.1	-4
				4	-5
				3.9	-6
				3.8	-7
				3.7	-8
				3.6	-9
				3.5	-10
				3.4	-11
				3.3	-12
				3.2	-13
				3.1	-14
				3	-15
				2.9	-16
				2.8	-17
				2.7	-18
				2.6	-19
				2.5	-20
